# Supplementary material for: Peripheral nerve injury mediated by JEV strain NX1889 infection and impairment of Schwann cells
Source: PLoS Negl Trop Dis. 2025 Aug 26;19(8):e0013466. doi: 10.1371/journal.pntd.0013466 (PMC12410878; doi:10.1371/journal.pntd.0013466)
Supplement: S1 Data — (ZIP) [file pntd.0013466.s008.zip]

Archive with 15 entries (14 files):
- original data/
- original data/Fig 2D-E.xlsx
- original data/Fig 3A-D.xlsx
- original data/Fig 3E-F.xlsx
- original data/Fig 4A-C.xlsx
- original data/Fig 4D-E.xlsx
- original data/Fig 4F.xlsx
- original data/Fig 5A-C.xlsx
- original data/Fig 5D-E.xlsx
- original data/Fig 6A.xlsx
- original data/Fig 6B-E.xlsx
- original data/Fig 7B-E.xlsx
- original data/Fig 7F-G.xlsx
- original data/Fig 7I.xlsx
- original data/Fig 8.xlsx
