# Supplementary material for: Peripheral nerve injury mediated by JEV strain NX1889 infection and impairment of Schwann cells
Source: PLoS Negl Trop Dis. 2025 Aug 26;19(8):e0013466. doi: 10.1371/journal.pntd.0013466 (PMC12410878; doi:10.1371/journal.pntd.0013466)
Supplement: S1 Data — (ZIP) [file pntd.0013466.s008.zip › original data/Fig 2D-E.xlsx]

## Sheet: Sheet1
MBP	Mock	P3	XZ0934	GZ56	NX1889
MFI	81.724	96.318	75.486	77.377	41.574
	109.882	100.003	90.42	110.171	35.926
	103.539	93.311	71.362	92.882	32.353
Relative MFI	1	1.17858	0.92367	0.946809	0.508712
	1.34455	1.22367	1.10641	1.34809	0.439602
	1.26694	1.14178	0.873207	1.13653	0.395881
