# Supplementary material for: Peripheral nerve injury mediated by JEV strain NX1889 infection and impairment of Schwann cells
Source: PLoS Negl Trop Dis. 2025 Aug 26;19(8):e0013466. doi: 10.1371/journal.pntd.0013466 (PMC12410878; doi:10.1371/journal.pntd.0013466)
Supplement: S1 Data — (ZIP) [file pntd.0013466.s008.zip › original data/Fig 3A-D.xlsx]

## Sheet: Sheet1
	Mock	P3	XZ0934	GZ56	NX1889
CD45+ cell number of Sciatic Nerve	2	11	21	21	83
	1	14	22	16	90
	2	6	24	23	92
	2	10	23	27	119
	0	17	18	28	83
CD45+ cell number of DRG	3	31	20	36	80
	3	35	32	33	93
	4	28	39	51	110
	5	32	35	30	71
	7	22	26	27	103
