# Supplementary material for: Peripheral nerve injury mediated by JEV strain NX1889 infection and impairment of Schwann cells
Source: PLoS Negl Trop Dis. 2025 Aug 26;19(8):e0013466. doi: 10.1371/journal.pntd.0013466 (PMC12410878; doi:10.1371/journal.pntd.0013466)
Supplement: S1 Data — (ZIP) [file pntd.0013466.s008.zip › original data/Fig 3E-F.xlsx]

## Sheet: Sheet1
	relative mRNA	Mock	P3	GZ56	XZ0934	NX1889
brain	INF-γ	1.37	1.743	26.293	86.7	74.644
		1.14	2.59	13.074	72.906	57.24
		0.49	1.573	8.905	43.591	32.967
	TNF-α	0.89	0.32	42.794	54.405	171.81
		1	1.396	28.058	177.131	235.351
		1.1	0.774	39.68	85.253	93.162
	IL-1β	0.93	0.474	14.688	8.609	13.158
		1.09	1.454	32.392	17.789	7.175
		0.99	1.494	21.46	26.408	5.017
	IL-6	0.78	4.055	25.275	121.57	325.754
		1.16	3.799	23.436	108.507	205.592
		1.06	3.109	25.416	173.723	322.609
	CCL2	0.89	0.622	76.698	262.551	555.427
		0.94	0.986	63.08	274.27	464.474
		1.17	0.798	69.75	244.799	442.476
sciatic nerve	INF-γ	1.271	2.623	0.573	8.481	5.405
		1.204	1.283	0.611	6.645	3.822
		0.525	1.509	1.068	6.366	2.669
	TNF-α	0.93	0.616	0.483	1.14	7.183
		1.149	1.07	0.562	2.584	3.221
		0.92	0.866	0.383	1.536	6.07
	IL-1β	1.355	3.474	1.491	2.425	41.708
		0.794	4.431	1.626	1.124	44.826
		0.851	2.722	1.563	3.178	29.167
	IL-6	1.364	1.068	0.864	2.998	3.75
		1.069	2.379	0.898	3.998	2.154
		0.567	1.045	0.841	4.998	3.771
	CCL2	0.964	2.066	0.399	14.333	28.806
		1.133	2.457	0.498	13.29	57.294
		0.903	2.365	0.855	9.975	54.016
