# Supplementary material for: Peripheral nerve injury mediated by JEV strain NX1889 infection and impairment of Schwann cells
Source: PLoS Negl Trop Dis. 2025 Aug 26;19(8):e0013466. doi: 10.1371/journal.pntd.0013466 (PMC12410878; doi:10.1371/journal.pntd.0013466)
Supplement: S1 Data — (ZIP) [file pntd.0013466.s008.zip › original data/Fig 4A-C.xlsx]

## Sheet: Sheet1
JEV Load	P3	XZ0934	GZ56	NX1889
Sciatic Nerve (log10 RNA copies/g)	1.862	2.85732	2.16123	3.66744
	1.79784	2.68885	2.11866	3.70545
	1.72181	2.84789	2.0995	3.65102
Brain (log10 RNA copies/g)	1.56733	6.41406	4.99787	6.42805
	1.75252	6.52323	5.17851	6.44478
	1.70995	6.48036	4.99787	6.41619
Serum (copies/ml)	0.420561	1.77318	0.603593	0.677044
	0.212338	0.246146	0.929766	0.738974
	1.79316	1.82227	0.828899	0.64828
