# Supplementary material for: Peripheral nerve injury mediated by JEV strain NX1889 infection and impairment of Schwann cells
Source: PLoS Negl Trop Dis. 2025 Aug 26;19(8):e0013466. doi: 10.1371/journal.pntd.0013466 (PMC12410878; doi:10.1371/journal.pntd.0013466)
Supplement: S1 Data — (ZIP) [file pntd.0013466.s008.zip › original data/Fig 4D-E.xlsx]

## Sheet: Sheet1
NS1	Mock	P3	XZ0934	GZ56	NX1889
MFI	14.415	41.102	79.738	59.172	163.534
	4.943	30.868	62.986	58.393	141.518
	7.345	35.16	63.791	51.192	143.67
Average MFI	8.901
Relative MFI	1.61948	4.61768	8.95832	6.64779	18.3725
	0.555331	3.46792	7.07628	6.56027	15.8991
	0.825188	3.95012	7.16672	5.75126	16.1409
