# Supplementary material for: Peripheral nerve injury mediated by JEV strain NX1889 infection and impairment of Schwann cells
Source: PLoS Negl Trop Dis. 2025 Aug 26;19(8):e0013466. doi: 10.1371/journal.pntd.0013466 (PMC12410878; doi:10.1371/journal.pntd.0013466)
Supplement: S1 Data — (ZIP) [file pntd.0013466.s008.zip › original data/Fig 4F.xlsx]

## Sheet: Sheet1
	Brain	Spinal cord	Sciatic nerve	DRG	Heart	Liver	Spleen	Lung	Kidney	Testicle	Thymus	Lymphatic node	Eye	Serum
CT Value	11.363	20.77	23.082	21.137	34.73	38.5	35.69	39.32	36.25	38.02	34.68	34.43	35.19	33.762
	12.059	21.301	23.215	21.012	34.12	39.1	35.37	36.59	36.23	37.25	35.28	35.04	35.71	34.645
	12.105	20.605	21.137	21.191	34.76	38.7	36.49	36.64	35.88	37.37	35.44	34.71	35.47	33.754
