# Supplementary material for: Peripheral nerve injury mediated by JEV strain NX1889 infection and impairment of Schwann cells
Source: PLoS Negl Trop Dis. 2025 Aug 26;19(8):e0013466. doi: 10.1371/journal.pntd.0013466 (PMC12410878; doi:10.1371/journal.pntd.0013466)
Supplement: S1 Data — (ZIP) [file pntd.0013466.s008.zip › original data/Fig 5A-C.xlsx]

## Sheet: Sheet1
	hours	NX1889 MOI 0.01			NX1889 MOI 0.1			NX1889 MOI 1
PFU/ml	0	300	30	60	530	800	200	4500	3000	5000
	12	10	30	60	800	70	300	1600	2000	2000
	24	1700	1300	700	4400	10000	4400	37000	75000	29000
	48	3400	700	200	58000	67000	63000	90000	230000	110000
	72	4100	600	700	4600	5000	10000	12000	10000	5000
	96	3000	300	130	5500	4000	3000	28000	11000	10000
	hours	NX1889 MOI 0.1			GZ56 MOI 0.1			P3 MOI 0.1			XZ0934 MOI0.1
PFU/ml	0	530	800	200	430	260	140	30	100	30	280	310	300
	12	800	700	300	9	9	5	0	0	0	830	1000	800
	24	4400	10000	4400	27000	26000	23000	500	100	50	150	180	200
	48	58000	67000	63000	31000	30000	27000	2000	2000	2000	10	10	10
	72	4600	5000	10000	36000	30000	35000	500	400	1000	10	0	0
	96	4000	5500	3000	63000	29000	56000	400	2000	2000	0	0	0
	hours	NX1889 MOI 0.1			GZ56 MOI 0.1			P3 MOI 0.1			XZ0934 MOI 0.1
log10 RNA copies/ml	0	2.88347	3.04282	2.94763	2.20411	2.12079	2.14694	1.99489	1.90457	2.08764	2.69341	2.67455	2.66725
	12	2.60066	2.5888	2.65539	1.78354	1.8547	1.77868	1.51046	1.33439	1.4983	2.96679	2.95949	2.88834
	24	3.53455	3.57012	3.57012	3.00237	2.97622	3.00195	1.77412	1.63362	1.66464	3.02366	2.90263	2.83116
	48	4.1616	4.16403	4.0953	4.02871	3.99313	3.63916	1.88815	1.95232	1.75982	2.73142	2.67668	2.5295
	72	4.17346	4.19961	4.0953	3.93839	3.90524	3.89308	1.93316	1.94745	1.9403	2.70283	2.6484	2.75757
	96	3.90038	3.90281	3.71731	3.97154	3.9764	3.94538	2.19225	2.26341	2.17553	2.41546	2.36072	2.36072
