# Supplementary material for: Peripheral nerve injury mediated by JEV strain NX1889 infection and impairment of Schwann cells
Source: PLoS Negl Trop Dis. 2025 Aug 26;19(8):e0013466. doi: 10.1371/journal.pntd.0013466 (PMC12410878; doi:10.1371/journal.pntd.0013466)
Supplement: S1 Data — (ZIP) [file pntd.0013466.s008.zip › original data/Fig 5D-E.xlsx]

## Sheet: Sheet1
NS1	Mock	P3	XZ0934	GZ56	NX1889
MFI	3.421	9.341	8.998	124.711	155.635
	3.411	5.946	19.855	95.836	177.493
	3.427	10.098	26.392	95.951	198.107
Average MFI	3.41967
Relative MFI	1.00039	2.73155	2.63125	36.4688	45.5117
	0.997466	1.73877	5.80612	28.025	51.9036
	1.00214	2.95292	7.71771	28.0586	57.9317
