# Supplementary material for: Peripheral nerve injury mediated by JEV strain NX1889 infection and impairment of Schwann cells
Source: PLoS Negl Trop Dis. 2025 Aug 26;19(8):e0013466. doi: 10.1371/journal.pntd.0013466 (PMC12410878; doi:10.1371/journal.pntd.0013466)
Supplement: S1 Data — (ZIP) [file pntd.0013466.s008.zip › original data/Fig 6A.xlsx]

## Sheet: Sheet1
P3-24h								GZ56-24h								NX1889-24h
	control	MOI 0.01	MOI 0.1	MOI 1	MOI 5	MOI 10			control	MOI 0.01	MOI 0.1	MOI 1	MOI 5	MOI 10			control	MOI 0.01	MOI 0.1	MOI 1	MOI 5	MOI 10
cell viability （%）	96.9739	96.9739	99.0371	95.5983	98.3494	118.982		cell viability （%）	96.9739	95.5983	100.413	104.539	104.539	125.86		cell viability （%）	123.838	78.8747	91.5599	90.4295	101.984	78.7491
	90.784	103.851	98.3494	101.788	99.7249	108.666			90.784	100.413	103.164	98.3494	99.7249	129.986			107.26	76.2371	75.9859	94.5742	90.0528	100.98
	92.1596	96.2861	97.6616	98.3494	103.851	105.227			92.1596	99.0371	101.1	98.3494	96.2861	123.796			95.7046	104.999	93.0671	85.6569	90.4295	117.433
	101.1	95.5983	95.5983	93.5351	100.413	104.539			101.1	169.876	103.164	101.1	94.2228	117.607			79.377	89.5504	95.579	91.6855	120.95	112.786
	118.982	121.045	112.792	113.48	119.67	145.117			118.982	106.603	103.851	97.6616	98.3494	118.982			93.8207	89.048	91.3087	91.4343	102.612	106.38
P3-48h								GZ56-48h								NX1889-48h
	control	MOI 0.01	MOI 0.1	MOI 1	MOI 5	MOI 10			control	MOI 0.01	MOI 0.1	MOI 1	MOI 5	MOI 10			control	MOI 0.01	MOI 0.1	MOI 1	MOI 5	MOI 10
cell viability （%）	86.69	93.0385	149.081	119.308	95.6655	96.979		cell viability （%）	101.429	130	103.674	123.469	57.551	44.4898		cell viability （%）	101.187	78.3545	84.2889	91.6315	89.1169	56.2261
	82.9685	99.606	139.886	86.4711	97.4168	101.576			90.6122	107.755	133.673	104.286	49.1837	33.0612			94.7495	80.0644	86.2	86.904	89.1169	76.9463
	96.1033	106.173	102.671	84.0631	106.83	102.671			89.5918	108.98	140	95.3061	45.102	39.5918			103.903	82.2772	90.9274	103.802	88.614	62.5629
	107.925	105.736	118.87	104.86	117.995	96.1033			100.612	95.7143	103.061	95.7143	51.6326	43.0612			96.8618	82.1766	121.002	83.9871	83.9871	72.923
	126.314	96.1033	110.771	101.795	98.7303	119.746			117.755	114.694	129.796	85.9184	45.5102	40.6122			103.299	94.3472	83.1825	93.9449	83.1825	72.0177
P3-72h								GZ56-72h								NX1889-72h
	control	MOI 0.01	MOI 0.1	MOI 1	MOI 5	MOI 10			control	MOI 0.01	MOI 0.1	MOI 1	MOI 5	MOI 10			control	MOI 0.01	MOI 0.1	MOI 1	MOI 5	MOI 10
cell viability （%）	104.508	93.5975	100.488	64.0253	70.7723	79.9598		cell viability （%）	104.508	106.661	101.349	84.5536	26.8447	17.9443		cell viability （%）	103.629	72.287	71.4033	84.0697	71.8746	46.8952
	107.953	108.097	79.0985	84.41	67.327	83.118			107.953	74.9354	99.1961	90.4393	23.3994	16.9394			88.3705	75.8808	80.5349	85.1891	83.0682	58.3834
	110.25	85.5584	92.8797	67.1835	92.449	77.8065			110.25	102.785	100.488	96.325	19.2363	16.9394			105.455	82.4791	76.5288	91.434	77.7071	57.1462
	96.4686	68.1883	113.695	63.8817	74.0741	80.2469			96.4686	92.7361	84.6971	77.95	19.5234	14.3554			100.801	66.5135	69.9305	90.6092	59.6795	61.388
	80.8211	85.1278	71.7772	80.534	74.6483	93.5975			80.8211	84.5536	122.452	89.1473	20.8154	14.3554			101.744	81.1241	73.9955	81.4775	65.8065	48.7216
P3-96h								GZ56-96h								NX1889-96h
	control	MOI 0.01	MOI 0.1	MOI 1	MOI 5	MOI 10			control	MOI 0.01	MOI 0.1	MOI 1	MOI 5	MOI 10			control	MOI 0.01	MOI 0.1	MOI 1	MOI 5	MOI 10
cell viability （%）	91.6563	99.5019	89.1656	113.45	86.675	78.2067		cell viability （%）	91.6563	119.427	96.6376	91.6563	13.9477	11.0834		cell viability （%）	101.665	93.5935	88.1782	83.427	38.214	32.0323
	87.9203	93.8979	80.8219	86.0523	87.7958	82.1918			87.9203	81.9427	79.203	79.203	12.7024	9.21544			92.5718	100.695	92.725	105.497	42.863	30.0399
	114.197	89.5392	75.0934	84.4334	102.117	80.5729			114.197	89.1656	84.807	77.9577	9.46451	9.58904			109.329	90.0685	85.1129	79.2378	39.4401	30.4996
	102.615	97.1357	91.0336	86.924	94.396	88.1694			102.615	101.494	88.6675	87.9203	10.0872	8.09464			92.8783	84.1422	82.7118	82.4563	29.0692	28.9159
	103.612	98.0075	100.374	101.619	94.2715	90.5355			103.612	96.3885	84.9315	89.1656	8.71731	7.72105			103.556	91.7544	87.2075	79.2888	42.2499	31.4703
