# Supplementary material for: Peripheral nerve injury mediated by JEV strain NX1889 infection and impairment of Schwann cells
Source: PLoS Negl Trop Dis. 2025 Aug 26;19(8):e0013466. doi: 10.1371/journal.pntd.0013466 (PMC12410878; doi:10.1371/journal.pntd.0013466)
Supplement: S1 Data — (ZIP) [file pntd.0013466.s008.zip › original data/Fig 6B-E.xlsx]

## Sheet: Sheet1
	Mock	NX1889 24 h	NX1889 30 h	NX1889 36 h
G1 stage（%）	48.18	52.22	58.65	60.23
	46.44	58.61	59.25	61.45
	50.16	64.45	55.91	54.83
	40.04
	Mock	P3	GZ56	NX1889
G1 stage (36 h)（%）	60.98	65.26	69.8	71.88
	61.37	64.32	68.66	72.7
	65.68	63.5	69.58	70.07
