# Supplementary material for: Peripheral nerve injury mediated by JEV strain NX1889 infection and impairment of Schwann cells
Source: PLoS Negl Trop Dis. 2025 Aug 26;19(8):e0013466. doi: 10.1371/journal.pntd.0013466 (PMC12410878; doi:10.1371/journal.pntd.0013466)
Supplement: S1 Data — (ZIP) [file pntd.0013466.s008.zip › original data/Fig 7B-E.xlsx]

## Sheet: Sheet1
	Mock 60 h	NX1889 60 h	Mock 72 h	NX1889 72 h	Mock 96 h	NX1889 96 h
Apoptosis ( %)	2.46	2.07	1.86	5.53	1.68	13.52
	1.8	1.89	1.58	5.76	1.91	10.74
	1.09	2.62	1.95	9.25	1.64	11.84
	Mock	P3	GZ56	NX1889
Apoptosis (96 h, %)	1.09	1.75	1.25	11.88
	1.13	1.63	1.32	6.28
	1.16	2.09	1.11	7.01
