# Supplementary material for: Peripheral nerve injury mediated by JEV strain NX1889 infection and impairment of Schwann cells
Source: PLoS Negl Trop Dis. 2025 Aug 26;19(8):e0013466. doi: 10.1371/journal.pntd.0013466 (PMC12410878; doi:10.1371/journal.pntd.0013466)
Supplement: S1 Data — (ZIP) [file pntd.0013466.s008.zip › original data/Fig 7F-G.xlsx]

## Sheet: Sheet1
cl-casp3	Mock	P3	GZ56	NX1889
MFI	10.948	13.538	10.776	65.657
	15.145	12.433	24.023	68.724
	15.666	14.123	23.915	56.881
Average MFI	13.9197
Relative MFI	0.786513	0.972581	0.774156	4.71685
	1.08803	0.893196	1.72583	4.93719
	1.12546	1.01461	1.71807	4.08638
