# Supplementary material for: Peripheral nerve injury mediated by JEV strain NX1889 infection and impairment of Schwann cells
Source: PLoS Negl Trop Dis. 2025 Aug 26;19(8):e0013466. doi: 10.1371/journal.pntd.0013466 (PMC12410878; doi:10.1371/journal.pntd.0013466)
Supplement: S1 Data — (ZIP) [file pntd.0013466.s008.zip › original data/Fig 7I.xlsx]

## Sheet: Sheet1
relative mRNA	Mock	P3	GZ56	NX1889
INF-γ	0.997214	0.975	0.909813	0.699
	1.04752	0.86	1.27955	0.911
	0.955266	1.408	0.629659	0.566
TNF-α	1.262	1.45	2.30106	3.29658
	0.831	1.821	2.98411	3.03978
	0.907	1.83	2.46964	2.80299
IL-1β	1.10125	1.12908	1.84269	2.00205
	0.915827	1.17295	1.8325	2.84707
	0.98292	1.06966	1.94506	3.31149
IL-6	1.14981	1.11682	1.55732	2.22334
	0.867778	1.59704	1.63588	2.00101
	0.98241	1.41755	1.44399	2.27006
CCL2	1.225	1.26949	1.3726	2.32557
	0.91	1.9162	2.46215	2.71996
	0.866	1.7103	1.58878	3.56669
