# Supplementary material for: Peripheral nerve injury mediated by JEV strain NX1889 infection and impairment of Schwann cells
Source: PLoS Negl Trop Dis. 2025 Aug 26;19(8):e0013466. doi: 10.1371/journal.pntd.0013466 (PMC12410878; doi:10.1371/journal.pntd.0013466)
Supplement: S1 Data — (ZIP) [file pntd.0013466.s008.zip › original data/Fig 8.xlsx]

## Sheet: Sheet1
VPS Score	log10 JEV RNA (copies/g)	relative CCL2 mRNA	relative IFN-γ mRNA	relative TNF-α mRNA
0	0.9	1.418	4.039	2.222
0	0.828	1.506	8.574	4.166
0	0.733	1.651	2.998	1.974
0	1.822	0.955	4.475	1.859
0	1.964	1.58	11.36	5.285
0	1.781	1.695	14.57	4.444
0	2.245	1.434	7.407	2.223
1	2.301	14.087	4.263	5.062
1	2.366	10.631	4.475	4.617
1	2.245	12.374	3.683	3.16
1	2.401	5.837	2.23	3.637
1	2.268	6.454	3.319	4.21
1	1.023	2.26	2.275	6.32
1	0.857	1.942	1.004	1.694
1	1.09	1.66	0.758	2.072
1	0.512	0.807	1.125	3.617
1	0.463	3.544	2.12	2.687
1	0.441	3.302	1.032	3.127
3	2.853	22.289	2.086	12.578
3	2.841	44.025	2.045	7.818
3	2.86	41.334	2.423	25
6	3.667	31.174	0.988	0.799
6	3.705	51.171	7.906	1.762
5	3.651	37.46	11.607	2.003
0	2.20411
0	2.06635
0	1.80969
0	1.85014
4	3.07596
2	3.03552
